# Supplementary material for: A Calibrated Deep Learning Framework Integrating Spatial Annotations and Clinical Metadata for Safe Three-Class Bone Lesion Classification on Radiographs
Source: Diagnostics (Basel). 2026 Jun 11;16(12):1811. doi: 10.3390/diagnostics16121811 (PMC13297686; doi:10.3390/diagnostics16121811)
Supplement: Supplementary file 1 [file diagnostics-16-01811-s001.zip › Model Card.md]

# Model Card — Bone-Tumor Radiograph Triage Classifier

> Supplementary Material to *“Improved Bone-Tumor Radiograph Triage with
> Automatic ROI Cropping and Clinical-Metadata Fusion: A Three-Class Deep
> Learning Framework”* (Round 6 revision).
>
> Format aligned with the Mitchell et al. (2019) Model Cards template and
> with the TRIPOD-AI / CLAIM-2024 reporting checklists.

## 1. Model Details

| Field | Value |
|---|---|
| Architecture | EfficientNetV2-S (ImageNet-pretrained) + 11-dim metadata MLP, late-concatenation fusion |
| Total trainable parameters | 20.52 M |
| Input image | 384 × 384 single-channel radiograph (replicated to 3 channels), per-image min–max normalisation |
| Input metadata | age (continuous, scaled), sex (one-hot, 2), anatomical region (one-hot, 6), imaging projection (one-hot, 2) |
| Output | Three-class softmax: Normal / Benign / Malignant |
| Headline configuration | ROI+Meta variant (automatic ROI from a YOLOv11n localiser, padded 10%) |
| Training framework | PyTorch 2.x; mixed precision; AdamW; cosine LR schedule with warm-up |
| Training duration | 5-fold patient-level stratified CV, ~30 min/fold on a single NVIDIA L4 (Google Colab) |
| Random seeds reported | 42 (primary), 7, 123 (multi-seed robustness) |
| Code / weights release | GitHub (anonymous repo until acceptance); weights to be deposited on Zenodo (sandbox link in Data Availability) |

## 2. Intended Use

* **Primary use:** Triage assistance for bone radiographs in research settings,
  with the model output ranking patients for further radiologist review and
  routing high-confidence Malignant / Benign cases for prioritised attention.
* **Intended users:** Radiology research groups and clinical decision-support
  developers; **not** end-users in routine care.
* **Intended deployment:** Offline, batch, on de-identified DICOM/PNG
  radiographs that match the input distribution described in §1 of the main
  paper (long-bone and pelvic radiographs of patients with the demographic
  characteristics in Table 1).

## 3. Out-of-Scope Use

* **Standalone diagnostic decision-making** without a qualified radiologist in
  the loop. The model is explicitly proposed as a *triage* aid, not a
  *diagnostic* device.
* **Pediatric vs adult subgroup-specific decisions** — although the dataset
  spans 1–88 years (Table 1), per-subgroup performance was not formally
  validated and the failure-set analysis (Supplementary Table S6) is too
  small for subgroup-specific calibration claims.
* **Anatomical regions outside long-bone and pelvic radiographs.**
* **Multi-modal fusion with CT/MRI/biopsy data**, which the model has not
  been trained on.

## 4. Training Data

| Aspect | Value |
|---|---|
| Source dataset | BTXRD (Bone-Tumour X-Ray Dataset), de-identified clinical archive |
| Total patients | n = 3 408 (1 758 Normal, 1 023 Benign, 627 Malignant) |
| Demographics | Age 1–88 years (median 32, IQR 17–48); 56% female / 44% male |
| Anatomical region distribution | Lower limb 47%, Upper limb 36%, Pelvis 9%, Other 8% |
| Imaging projection | AP/PA 61%, Lateral 31%, Oblique 8% |
| Splits | 5-fold patient-level stratified CV (no patient ever in both train and test) |
| External validation | **None at present.** External cohorts are listed as a primary direction for future work. |

## 5. Evaluation

| Metric | ROI+Meta (primary, mean ± std over 3 seeds) | Whole+Meta (multi-seed) |
|---|---|---|
| Accuracy | 96.05 ± 0.91% | 89.4 ± 0.4% |
| Balanced accuracy | 93.03% (95% CI 90.39–95.67%, t-distribution, df = 2) | 81.27 ± 0.40% |
| Macro-F1 | 0.929 ± 0.013 | 0.808 ± 0.005 |
| Macro-AUC | 0.985 ± 0.004 | 0.917 ± 0.004 |

* **Causal evidence for the metadata branch** was established only on the
  Whole+Meta variant via permutation testing (Section 3.12; Supplementary
  Table S5; pooled Bonferroni-adjusted p = 0.0002 across all four metrics).
  On the primary ROI+Meta configuration the metadata effect was small and
  non-significant in the original factorial ablation (Section 3.10;
  Δ = +0.14 pp, p = 0.810); this is openly discussed in Section 4.4.
* **Calibration** was assessed only on Fold 1 / seed 42 (Supplementary
  §S.4); production-grade reliability diagrams require additional folds.

## 6. Ethical Considerations

* **Patient consent and IRB:** see Ethics Statement in the main paper.
* **Demographic representativity:** training distribution is biased toward
  Northern Mediterranean / Anatolian patient phenotypes. Generalisation to
  other ethnic distributions is unverified.
* **Class imbalance:** Malignant prevalence in training data (18%) does not
  reflect general-population prevalence; positive-predictive-value claims
  must be re-derived for the target deployment population.
* **Failure modes with safety implications:** Malignant→Normal errors
  occurred at 1/342 (0.29%) in the headline configuration but the
  Clopper–Pearson 95% upper bound extends to 1.62%; this disclaimer is
  mandatory in any deployment communication (Section 4.5).

## 7. Known Limitations

1. Single-institution dataset; no external validation.
2. ROI+Meta metadata effect is statistically non-significant in the
   factorial ablation; causal evidence holds only for the Whole+Meta
   variant.
3. Failure inspection was restricted to the best-performing fold per seed
   (3 of 15 folds); worst-fold behaviour may be more pessimistic.
4. The 0.80 reflex-review threshold is preliminary and lacks a formal
   ROC/decision-curve derivation.
5. Calibration analysis was performed on a single fold (Fold 1, seed 42).
6. Permutation analysis used 5 permutations per fold (compute-budget driven);
   per-fold permuted-mean stability was within ±0.4 pp.
7. No prospective study has been conducted.

## 8. Reproducibility

| Artefact | Location |
|---|---|
| Codebase | `MDPI Submission/_apply_R*_revisions.py` (manuscript edit logs); main training pipeline `forensic_bone_classifier_v3.py` |
| Frozen seeds | 42, 7, 123 |
| Permutation RNG base | 20260425 (per-permutation seed = base + 10000·seed + 100·fold + perm_idx) |
| Bootstrap RNG | 20260425, 5000 resamples, percentile method |
| Supplementary tables | S1–S6 (`MDPI Submission/Supplementary Materials/`) |
| Multi-seed run summaries | `son_sonuç/round3_summary.json`, `forensic_output_v3/full_experiment_summary.json` |

## 9. Reference Information

This model card describes the R6 revision of the manuscript. Major changes
relative to R5:

* Whole+Meta scope disclaimer added to Discussion §4.4 (causal evidence does
  not auto-transfer to ROI+Meta).
* Bootstrap 95% CIs and Bonferroni/Holm-adjusted p-values added for the
  permutation results (Section 3.12; Supplementary Table S5).
* 1.62% Clopper–Pearson upper bound and 0.80-threshold sensitivity-
  specificity tradeoff explicitly disclaimed in §4.5.
* Failure subgroup tabulation added (Supplementary Table S6).
* Cross-seed balanced accuracy reported as 93.03% (95% CI 90.39–95.67%,
  t-distribution, df = 2) instead of "± 0.87%".
* Pre-specified one-sided H1 hypothesis for the permutation test
  documented (§2.6).
